# Supplementary material for: Alpha-Synuclein Seed Amplification Assays in Parkinson’s Disease: A Systematic Review and Network Meta-Analysis
Source: Clin Pract. 2025 Jun 3;15(6):107. doi: 10.3390/clinpract15060107 (PMC12192484; doi:10.3390/clinpract15060107)
Supplement: Supplementary file 1 [file clinpract-15-00107-s001.zip]

Archive with 1 entries (1 files):
- clinpract-3631320-supplementary.pdf
